# Supplementary material for: Author Correction: The role and risks of selective adaptation in extreme coral habitats
Source: Nat Commun. 2024 Jan 17;15:574. doi: 10.1038/s41467-024-44817-y (PMC10794687; doi:10.1038/s41467-024-44817-y)
Supplement: Supplementary file 2 — Incorrect Source Data [file 41467_2024_44817_MOESM2_ESM.xlsx]

## Sheet: Figure 3e
Figure 3e
		Hardness	Density	Porosity	Polyp volume thickness				Hardness	Density	Porosity	Polyp volume thickness
	reef	71.4	4.83161	0.448484	thickness	frequency		mangrove	81.6	2.43319	1.00404	thickness	frequency
		70.8	3.7596	0.528042	0.0100625	388460			87.9	1.84555	0.875752	0.00805168	69672
		76.9	3.21572	0.569113	0.0134166	722365			82.3	1.74666	0.855468	0.0107356	53243
		82.9	4.2731	0.407379	0.0167708	855401			80.3	1.65281	0.482372	0.0134195	37086
		85.2	3.17036	0.520195	0.0201249	443683			86.8	1.60056	0.448744	0.0161034	64527
		79.9	3.25243	0.531538	0.0234791	929724			86.4	1.71979	0.370293	0.0187873	109793
		75.6	4.89375	0.300614	0.0268333	518821			79.5	1.82376	0.492997	0.0214712	62285
		80.9	4.17141	0.432258	0.0301874	808869			78.9	1.63398	0.529968	0.0241551	178693
		85.4	4.53415	0.351674	0.0335416	736124			84.1	1.71068	0.55552	0.0268389	84538
		77.9	4.11561	0.63555	0.0368957	773695			83.6	1.84157	0.620921	0.0295228	151805
		73.3	2.98473	0.565877	0.0402499	639740			86.6	1.7937	0.656675	0.0322067	189900
		79.6	3.03651	0.526077	0.043604	710988			87.8	1.84849	0.756743	0.0348906	144722
		82.6	4.16937	0.394453	0.0469582	890814			82.4	2.28669	0.837045	0.0375745	352163
		82.7	2.1296	0.872794	0.0503124	527191			80.4	1.92031	0.698655	0.0402584	222594
		84.4	2.79964	0.560851	0.0536665	1107792			84.4	2.06356	0.852421	0.0429423	313035
		92.2	4.34876	0.402361	0.0570207	893139			87.7			0.0456262	335337
		81.2	4.06307	0.431906	0.0603748	931482			80.1			0.0483101	464280
		83.7	4.16204	0.422988	0.063729	990317			88.9			0.050994	520543
		89.9	3.92714	0.399063	0.0670831	1188773			88.4			0.0536779	732867
		79.3	3.23973	0.486812	0.0704373	1055163			79.9			0.0563618	506567
		80.3	3.29409	0.471498	0.0737915	1288161			92.3			0.0590457	1064495
		76.9			0.0771456	1427985			90.1			0.0617296	838131
		81.5			0.0804998	1206595			94.1			0.0644135	814883
		77.5			0.0838539	1680321			86.7			0.0670974	1295488
		73.3			0.0872081	1265970			92.2			0.0697813	971413
		72			0.0905622	1756600			83.9			0.0724652	1151572
		71.3			0.0939164	1476061			93.9			0.075149	1324588
		69.8			0.0972705	1720244			81.2			0.0778329	1234358
		63.4			0.100625	1586708			86.3			0.0805168	1173474
		71.8			0.103979	1571777			91.4			0.0832007	1475230
		61.6			0.107333	1246993			95.5			0.0858846	1325162
		71.1			0.110687	1934037			87.4			0.0885685	1527914
		70.6			0.114041	1437643			88.9			0.0912524	1104352
		75			0.117395	1613786			86.4			0.0939363	1613537
		74.9			0.12075	1529547			90.6			0.0966202	1643415
		72.6			0.124104	1689190			90.8			0.0993041	1515345
		74			0.127458	1313862			90.9			0.101988	1356395
		74.8			0.130812	1369004			95.2			0.104672	1528399
		80.3			0.134166	1369379			84			0.107356	1212070
		74.5			0.13752	1122385			91.6			0.11004	1212889
		94.7			0.140875	1028763			78.7			0.112724	1247496
		91.7			0.144229	831783			69.9			0.115407	1161633
		87.8			0.147583	1013418			78.9			0.118091	1244168
		86.6			0.150937	1021006			73.9			0.120775	804782
		86.7			0.154291	1039416			79			0.123459	1073835
		85.1			0.157645	498106			80.1			0.126143	859648
		82.9			0.161	646356			86.1			0.128827	792648
		95			0.164354	682998			77.8			0.131511	715191
		86.7			0.167708	873258			84.4			0.134195	569086
		76.3			0.171062	511624			86.1			0.136879	298578
		94.8			0.174416	376006			87.2			0.139563	600713
		95.9			0.17777	542455			82.7			0.142246	370477
		97.6			0.181124	407998			82.7			0.14493	330355
		81.5			0.184479	561249			89.1			0.147614	109557
		94.7			0.187833	367071			91.2			0.150298	197381
		76.1			0.191187	591621			77.1			0.152982	82931
		86.6			0.194541	181204			81.7			0.155666	284198
		91.2			0.197895	244140			89.2			0.15835	84239
		81.7			0.201249	125248			85.5			0.161034	56938
		81.1			0.204604	359222			79.5			0.163718	10372
		79.3			0.207958	109440			77.1			0.166401	15109
		73.4			0.211312	2623			74.2			0.169085	61048
		73.5			0.214666	124801			72.1			0.171769	64164
		85.1			0.00758449	301756			69.1			0.0084677	300063
		78.4			0.0113767	480129			79.7			0.0112903	442689
		82.3			0.015169	469742			78.6			0.0141128	324499
		90.6			0.0189612	870166			73.4			0.0169354	851799
		95.3			0.0227535	658003			81.7			0.019758	464819
		96.7			0.0265457	715344			69.5			0.0225805	826005
		96			0.030338	789471			71.2			0.0254031	695415
		87.4			0.0341302	805739			79.8			0.0282257	816906
		95.5			0.0379225	776931			74.7			0.0310482	1078230
		87.9			0.0417147	763121			80.8			0.0338708	961264
		92.4			0.0455069	815600			73.2			0.0366934	653703
		97.2			0.0492992	1074437			76.7			0.039516	1373009
		92			0.0530914	1199303			86.7			0.0423385	1163220
		95.7			0.0568837	952268			54.3			0.0451611	1183668
		87.2			0.0606759	1147855			79.8			0.0479837	1528329
		90.2			0.0644682	1098878			76.6			0.0508062	1290090
		91.5			0.0682604	1636814			74			0.0536288	2054972
		86.5			0.0720527	1361072			87.1			0.0564514	1658183
		90.1			0.0758449	1921152			95.9			0.0592739	2079047
		78.8			0.0796372	1481596			87.7			0.0620965	1720632
		83.2			0.0834294	1939401			79.1			0.0649191	2077480
		77			0.0872217	1699551			82.8			0.0677416	2504365
		81			0.0910139	2146514			79.8			0.0705642	2365497
		84.9			0.0948061	2107024			70.2			0.0733868	2635341
		75			0.0985984	2284859			87.4			0.0762093	2690877
		78			0.102391	1959717			79.8			0.0790319	2364531
		86.2			0.106183	1972326			85.6			0.0818545	2864981
		82.2			0.109975	2061575			92.6			0.084677	2874404
		74.7			0.113767	2131022			73.7			0.0874996	2829287
		79.6			0.11756	2054772			86.3			0.0903222	2624847
		88.2			0.121352	1880633			75.3			0.0931447	2970669
		83.1			0.125144	2208440			89			0.0959673	2468839
		87.2			0.128936	1605021			86.3			0.0987899	3229056
		83.4			0.132729	1738785			87.1			0.101612	2696398
		89.9			0.136521	1863140			79.6			0.104435	2846716
		81.2			0.140313	1788866			83			0.107258	2019957
		80.3			0.144105	1363756			77.8			0.11008	2912235
		93.6			0.147898	1518540			76.4			0.112903	2486042
		68			0.15169	1598650			85			0.115725	2018481
		59.7			0.155482	1251987			78.5			0.118548	2452339
		70.8			0.159274	1027290			82.1			0.12137	1798627
		77.8			0.163067	1289695			84			0.124193	1822831
		62.4			0.166859	1147562			78.2			0.127016	2026025
		78.6			0.170651	1136405			83.1			0.129838	1461897
		91.2			0.174443	897399			86.5			0.132661	1500861
		80.1			0.178236	975946			79.6			0.135483	1535219
		78.4			0.182028	1052248			76			0.138306	1278665
		70.6			0.18582	998751			67.2			0.141128	1121275
		82.3			0.189612	1096853			80.3			0.143951	892008
					0.193405	502589			83			0.146774	846935
					0.197197	593223			87.6			0.149596	636055
					0.200989	322835			59.1			0.152419	577368
					0.204781	499696			80.1			0.155241	370725
					0.208574	322117			87.9			0.158064	381022
					0.212366	326531			85.9			0.160886	574228
					0.216158	147067			73			0.163709	239134
					0.21995	143172			80.3			0.166532	25736
					0.223742	135683						0.169354	36795
					0.227535	9384						0.172177	134836
					0.231327	7508						0.174999	145985
					0.235119	8454						0.177822	2042
					0.238911	10581						0.180644	100009
					0.242704	201875						0.00997674	47154
					0.0102653	682690						0.0133023	69944
					0.0136871	269638						0.0166279	88161
					0.0171089	712156						0.0199535	49826
					0.0205306	510474						0.023279	114181
					0.0239524	822701						0.0266046	77712
					0.0273742	627821						0.0299302	127735
					0.030796	716528						0.0332558	127844
					0.0342177	630224						0.0365814	97235
					0.0376395	842959						0.0399069	170653
					0.0410613	654921						0.0432325	130331
					0.044483	846244						0.0465581	217388
					0.0479048	1063366						0.0498837	171453
					0.0513266	1013031						0.0532093	301904
					0.0547484	1011358						0.0565348	202701
					0.0581701	914325						0.0598604	290351
					0.0615919	1377248						0.063186	303571
					0.0650137	1538865						0.0665116	339172
					0.0684355	1493281						0.0698371	384011
					0.0718572	1594009						0.0731627	429293
					0.075279	1670992						0.0764883	409904
					0.0787008	1906130						0.0798139	603528
					0.0821225	2132856						0.0831395	514274
					0.0855443	1990494						0.086465	450180
					0.0889661	2144336						0.0897906	622828
					0.0923879	2307811						0.0931162	531970
					0.0958096	2586465						0.0964418	554636
					0.0992314	2469034						0.0997673	593035
					0.102653	2847545						0.103093	609270
					0.106075	2414490						0.106419	591859
					0.109497	3218178						0.109744	641348
					0.112918	2466888						0.11307	545445
					0.11634	2729549						0.116395	514408
					0.119762	2911752						0.119721	686390
					0.123184	2939943						0.123046	563819
					0.126606	2577480						0.126372	648333
					0.130027	2293273						0.129698	447506
					0.133449	3027472						0.133023	570908
					0.136871	2056664						0.136349	412211
					0.140293	2888162						0.139674	506583
					0.143714	2275406						0.143	405648
					0.147136	2128062						0.146325	459458
					0.150558	2349532						0.149651	321927
					0.15398	2185815						0.152977	213814
					0.157402	2078077						0.156302	324375
					0.160823	1839096						0.159628	260486
					0.164245	2318272						0.162953	300574
					0.167667	1742428						0.166279	267733
					0.171089	1348292						0.169604	320635
					0.17451	1345521						0.17293	61350
					0.177932	1236592						0.176256	130721
					0.181354	1051218						0.179581	72092
					0.184776	749946						0.182907	173024
					0.188197	1156611						0.186232	35369
					0.191619	548822						0.189558	106136
					0.195041	790476						0.192884	121406
					0.198463	753114						0.196209	30407
					0.201885	443364						0.199535	85882
					0.205306	432007						0.20286	37987
					0.208728	147268						0.206186	22571
					0.21215	137539						0.209511	119081
					0.215572	227308						0.212837	119525
					0.218993	148496						0.00729802	49659
					0.00889646	228181						0.00973069	5774
					0.011862	350463						0.0121634	53101
					0.0148274	397392						0.014596	78473
					0.0177929	709862						0.0170287	87077
					0.0207584	271238						0.0194614	56343
					0.0237239	633724						0.0218941	151660
					0.0266894	474687						0.0243267	91875
					0.0296549	468865						0.0267594	75987
					0.0326204	906405						0.0291921	130845
					0.0355859	533608						0.0316247	175360
					0.0385513	847141						0.0340574	139638
					0.0415168	1001511						0.0364901	185929
					0.0444823	836460						0.0389228	271388
					0.0474478	1306567						0.0413554	117862
					0.0504133	793035						0.0437881	333018
					0.0533788	1877610						0.0462208	249345
					0.0563443	914747						0.0486535	425654
					0.0593098	1926237						0.0510861	443425
					0.0622753	1817051						0.0535188	417613
					0.0652407	1642484						0.0559515	340125
					0.0682062	2249947						0.0583841	645842
					0.0711717	1571034						0.0608168	530031
					0.0741372	2409686						0.0632495	579172
					0.0771027	2405234						0.0656822	653340
					0.0800682	2170037						0.0681148	758737
					0.0830337	2587540						0.0705475	460605
					0.0859992	2230744						0.0729802	820316
					0.0889647	2550172						0.0754129	662098
					0.0919301	2933275						0.0778455	753995
					0.0948956	2232572						0.0802782	745549
					0.0978611	2744057						0.0827109	926919
					0.100827	2613832						0.0851435	795918
					0.103792	2816299						0.0875762	894753
					0.106758	2365656						0.0900089	913290
					0.109723	2782643						0.0924416	700909
					0.112689	2275605						0.0948742	902916
					0.115654	2239028						0.0973069	823131
					0.11862	2548394						0.0997396	681957
					0.121585	1840711						0.102172	758151
					0.124551	2032458						0.104605	806877
					0.127516	1524617						0.107038	655901
					0.130481	1833537						0.10947	707820
					0.133447	1677386						0.111903	557043
					0.136412	1420297						0.114336	685638
					0.139378	1353402						0.116768	612534
					0.142343	1117801						0.119201	565750
					0.145309	1271049						0.121634	546931
					0.148274	774710						0.124066	525565
					0.15124	799524						0.126499	458781
					0.154205	912094						0.128932	296725
					0.157171	567846						0.131364	357411
					0.160136	713519						0.133797	226253
					0.163102	551992						0.13623	236339
					0.166067	603352						0.138662	77843
					0.169033	426635						0.141095	127037
					0.171998	343196						0.143528	233174
					0.174964	281714						0.14596	85331
					0.177929	308977						0.148393	125257
					0.180895	305974						0.150826	10874
					0.18386	79650						0.153258	48450
					0.186826	175393						0.155691	52224
					0.189791	352661						0.00812955	37626
					0.00980885	28861						0.0108394	33594
					0.0130785	53689						0.0135492	19044
					0.0163481	70297						0.0162591	51729
					0.0196177	39930						0.0189689	24841
					0.0228873	89139						0.0216788	50642
					0.0261569	61115						0.0243886	31275
					0.0294266	58571						0.0270985	47306
					0.0326962	101523						0.0298083	48673
					0.0359658	74485						0.0325182	43404
					0.0392354	127938						0.035228	31359
					0.042505	91654						0.0379379	80146
					0.0457746	116375						0.0406477	48614
					0.0490443	162363						0.0433576	81939
					0.0523139	130609						0.0460674	49025
					0.0555835	190801						0.0487773	92378
					0.0588531	248073						0.0514871	99625
					0.0621227	260948						0.054197	82037
					0.0653923	223815						0.0569068	105349
					0.068662	327579						0.0596167	115876
					0.0719316	265848						0.0623265	113747
					0.0752012	343513						0.0650364	122425
					0.0784708	447952						0.0677462	127337
					0.0817404	385034						0.0704561	132668
					0.08501	480225						0.0731659	198995
					0.0882797	493074						0.0758758	188655
					0.0915493	445060						0.0785856	159854
					0.0948189	630129						0.0812955	195634
					0.0980885	554325						0.0840053	155885
					0.101358	698216						0.0867152	165195
					0.104628	640775						0.089425	222510
					0.107897	644107						0.0921349	191635
					0.111167	840011						0.0948447	179776
					0.114437	585301						0.0975546	263625
					0.117706	556101						0.100264	159960
					0.120976	559560						0.102974	300139
					0.124245	688814						0.105684	277256
					0.127515	674798						0.108394	315147
					0.130785	743392						0.111104	266413
					0.134054	675473						0.113814	220424
					0.137324	829799						0.116524	260072
					0.140594	879686						0.119233	361779
					0.143863	595856						0.121943	178487
					0.147133	621478						0.124653	368361
					0.150402	676213						0.127363	189215
					0.153672	727567						0.130073	210948
					0.156942	500485						0.132783	165862
					0.160211	512421						0.135492	166504
					0.163481	422822						0.138202	248831
					0.16675	480257						0.140912	246579
					0.17002	661833						0.143622	127713
					0.17329	205600						0.146332	91603
					0.176559	492981						0.149042	211098
					0.179829	241169						0.151752	35050
					0.183099	238243						0.154461	130862
					0.186368	267662						0.157171	102340
					0.189638	304978						0.159881	128356
					0.192907	156613						0.162591	115496
					0.196177	143295						0.165301	63049
					0.199447	204754						0.168011	59634
					0.202716	186611						0.170721	5506
					0.205986	129813						0.17343	70956
					0.209255	228198						0.0101022	74939
					0.00901795	141300						0.0134696	90657
					0.0120239	179279						0.0168371	88967
					0.0150299	193344						0.0202045	39596
					0.0180359	311486						0.0235719	94850
					0.0210419	136801						0.0269393	66549
					0.0240479	364317						0.0303067	102905
					0.0270538	310520						0.0336741	86736
					0.0300598	312190						0.0370415	127258
					0.0330658	302459						0.0404089	99064
					0.0360718	299769						0.0437763	145837
					0.0390778	707367						0.0471437	158856
					0.0420838	351321						0.0505112	115211
					0.0450897	681135						0.0538786	251713
					0.0480957	706637						0.057246	234705
					0.0511017	930495						0.0606134	293078
					0.0541077	872340						0.0639808	278740
					0.0571137	1015859						0.0673482	335172
					0.0601196	1260162						0.0707156	288926
					0.0631256	1062763						0.074083	460426
					0.0661316	1233896						0.0774504	366774
					0.0691376	1666894						0.0808179	490048
					0.0721436	1279247						0.0841853	396419
					0.0751496	1806233						0.0875527	605382
					0.0781555	1903275						0.0909201	429016
					0.0811615	1974807						0.0942875	580713
					0.0841675	1722551						0.0976549	488043
					0.0871735	1956051						0.101022	567393
					0.0901795	2434199						0.10439	635999
					0.0931855	2125761						0.107757	500045
					0.0961914	2061399						0.111125	651134
					0.0991974	2320562						0.114492	466095
					0.102203	2302098						0.117859	490673
					0.105209	2377033						0.121227	555612
					0.108215	1863801						0.124594	635473
					0.111221	2616035						0.127962	559770
					0.114227	2044220						0.131329	421211
					0.117233	1709263						0.134696	328493
					0.120239	1935699						0.138064	422914
					0.123245	1835537						0.141431	393910
					0.126251	1502855						0.144799	490059
					0.129257	1563780						0.148166	338979
					0.132263	1691579						0.151533	319014
					0.135269	1469417						0.154901	346660
					0.138275	1222402						0.158268	271975
					0.141281	1071308						0.161636	453020
					0.144287	962702						0.165003	272917
					0.147293	1095480						0.168371	311327
					0.150299	896680						0.171738	331336
					0.153305	831280						0.175105	286760
					0.156311	639492						0.178473	268407
					0.159317	757263						0.18184	47029
					0.162323	661896						0.185208	48046
					0.165329	411071						0.188575	125849
					0.168335	234824						0.191942	43459
					0.171341	408993						0.19531	161091
					0.174347	420594						0.198677	196807
					0.177353	222032						0.202045	12361
					0.180359	176382						0.205412	9923
					0.183365	26900						0.208779	8340
					0.186371	104547						0.212147	9617
					0.189377	91762						0.215514	155866
					0.192383	171433						0.00729017	40611
					0.00938516	83400						0.00972022	5050
					0.0125135	134633						0.0121503	36710
					0.0156419	76756						0.0145803	64571
					0.0187703	143146						0.0170104	60290
					0.0218987	139663						0.0194404	32064
					0.0250271	112019						0.0218705	117090
					0.0281555	133791						0.0243006	56877
					0.0312839	187598						0.0267306	54341
					0.0344123	162444						0.0291607	88068
					0.0375406	248570						0.0315907	113221
					0.040669	188242						0.0340208	88106
					0.0437974	281792						0.0364508	151896
					0.0469258	380632						0.0388809	167879
					0.0500542	270656						0.041311	75534
					0.0531826	615352						0.043741	219966
					0.056311	345769						0.0461711	155956
					0.0594393	753706						0.0486011	255985
					0.0625677	857468						0.0510312	203877
					0.0656961	769897						0.0534612	383248
					0.0688245	1201819						0.0558913	242036
					0.0719529	1010872						0.0583213	433061
					0.0750813	1357846						0.0607514	325795
					0.0782097	1498386						0.0631815	351422
					0.081338	1529055						0.0656115	438303
					0.0844664	1568505						0.0680416	321956
					0.0875948	2099188						0.0704716	481416
					0.0907232	1811378						0.0729017	561231
					0.0938516	1952406						0.0753317	435809
					0.09698	2431455						0.0777618	548572
					0.100108	2013565						0.0801918	442188
					0.103237	2378474						0.0826219	496958
					0.106365	2565335						0.085052	513321
					0.109494	2410333						0.087482	565589
					0.112622	2522291						0.0899121	563823
					0.11575	2537722						0.0923421	439048
					0.118879	2628420						0.0947722	499546
					0.122007	2404832						0.0972022	532274
					0.125135	2499635						0.0996323	516811
					0.128264	2516289						0.102062	396443
					0.131392	2202016						0.104492	566018
					0.134521	1882857						0.106922	352509
					0.137649	1627095						0.109353	353680
					0.140777	1596783						0.111783	413398
					0.143906	1672427						0.114213	339043
					0.147034	1560017						0.116643	339360
					0.150163	1208498						0.119073	310290
					0.153291	1256075						0.121503	184164
					0.156419	1153310						0.123933	191411
					0.159548	877520						0.126363	169793
					0.162676	672365						0.128793	156470
					0.165804	440501						0.131223	188558
					0.168933	652654						0.133653	110087
					0.172061	471465						0.136083	188952
					0.17519	339243						0.138513	125541
					0.178318	326814						0.140943	32042
					0.181446	341352						0.143373	2001
					0.184575	155859						0.145803	3551
					0.187703	235666						0.148233	4581
					0.190832	185627						0.150663	4974
					0.19396	182369						0.153094	1007
					0.197088	103822						0.155524	50831
					0.200217	190055						0.0093899	55476
					0.00924374	114990						0.0117374	55888
					0.012325	150144						0.0140849	35829
					0.0154062	156997						0.0164323	115736
					0.0184875	234033						0.0187798	44404
					0.0215687	121574						0.0211273	46369
					0.02465	282676						0.0234748	135229
					0.0277312	249470						0.0258222	43788
					0.0308125	331939						0.0281697	89458
					0.0338937	277286						0.0305172	147447
					0.036975	377752						0.0328647	101935
					0.0400562	372403						0.0352121	77425
					0.0431375	396943						0.0375596	254700
					0.0462187	443533						0.0399071	150974
					0.0493	766073						0.0422546	166830
					0.0523812	729797						0.044602	278152
					0.0554625	935059						0.0469495	226361
					0.0585437	964156						0.049297	212216
					0.061625	1079985						0.0516445	366546
					0.0647062	1294968						0.0539919	250190
					0.0677875	1636407						0.0563394	240982
					0.0708687	1561147						0.0586869	551962
					0.07395	2081119						0.0610344	310908
					0.0770312	2108694						0.0633819	524255
					0.0801124	2426887						0.0657293	407822
					0.0831937	2430700						0.0680768	373183
					0.0862749	2491945						0.0704243	586011
					0.0893562	3167603						0.0727718	611964
					0.0924374	2414047						0.0751192	454669
					0.0955187	3357992						0.0774667	512720
					0.0985999	3351073						0.0798142	568079
					0.101681	3000731						0.0821617	481962
					0.104762	3093772						0.0845091	551131
					0.107844	2727808						0.0868566	376078
					0.110925	3469117						0.0892041	676424
					0.114006	3203581						0.0915516	420461
					0.117087	2916236						0.093899	582188
					0.120169	2731959						0.0962465	456298
					0.12325	2534193						0.098594	643718
					0.126331	2705363						0.100941	500038
					0.129412	2303030						0.103289	462725
					0.132494	2019920						0.105636	563970
					0.135575	1905846						0.107984	355955
					0.138656	1847840						0.110331	399877
					0.141737	1374774						0.112679	398802
					0.144819	1388833						0.115026	417538
					0.1479	1207958						0.117374	375884
					0.150981	761872						0.119721	371708
					0.154062	517919						0.122069	250618
					0.157144	739891						0.124416	210972
					0.160225	415723						0.126764	295895
					0.163306	284096						0.129111	145822
					0.166387	134931						0.131459	126030
					0.169469	230262						0.133806	38126
					0.17255	180590						0.136154	38616
					0.175631	122759						0.138501	40086
					0.178712	33602						0.140849	9764
					0.181794	99594						0.143196	81040
					0.184875	85242						0.145544	37743
					0.187956	92983						0.147891	5423
					0.191037	7687						0.150238	39201
					0.194119	1156						0.00778406	59779
					0.1972	46572						0.0103788	65025
					0.00882537	98923						0.0129734	43519
					0.0117672	116114						0.0155681	74231
					0.014709	124037						0.0181628	121658
					0.0176507	153693						0.0207575	57829
					0.0205925	147669						0.0233522	154704
					0.0235343	211195						0.0259469	59531
					0.0264761	172526						0.0285416	117785
					0.0294179	182219						0.0311362	200871
					0.0323597	338216						0.0337309	131263
					0.0353015	177850						0.0363256	210938
					0.0382433	403220						0.0389203	277003
					0.0411851	344929						0.041515	194157
					0.0441268	504217						0.0441097	299809
					0.0470686	592357						0.0467044	330689
					0.0500104	430348						0.0492991	317871
					0.0529522	829666						0.0518937	487737
					0.055894	770416						0.0544884	406779
					0.0588358	1149109						0.0570831	596005
					0.0617776	954697						0.0596778	577069
					0.0647194	1128214						0.0622725	644837
					0.0676612	1477256						0.0648672	435404
					0.070603	1555281						0.0674619	765054
					0.0735447	1858006						0.0700566	804810
					0.0764865	1925891						0.0726512	876240
					0.0794283	2348994						0.0752459	582659
					0.0823701	2364921						0.0778406	783969
					0.0853119	2344092						0.0804353	666252
					0.0882537	2821822						0.08303	816954
					0.0911955	2184114						0.0856247	606802
					0.0941373	2647979						0.0882194	859614
					0.0970791	2855971						0.0908141	718087
					0.100021	2605960						0.0934087	665146
					0.102963	3162407						0.0960034	731720
					0.105904	2801126						0.0985981	941410
					0.108846	2973521						0.101193	594238
					0.111788	2698891						0.103787	799444
					0.11473	2755850						0.106382	481970
					0.117672	2409661						0.108977	664035
					0.120613	2497204						0.111572	641101
					0.123555	2310433						0.114166	622454
					0.126497	2123760						0.116761	522233
					0.129439	1797071						0.119356	382766
					0.132381	1540635						0.12195	462544
					0.135322	1314091						0.124545	453852
					0.138264	1214757						0.12714	346290
					0.141206	902528						0.129734	329037
					0.144148	730472						0.132329	249593
					0.147089	787239						0.134924	221803
					0.150031	432181						0.137518	255910
					0.152973	332670						0.140113	182072
					0.155915	295648						0.142708	53604
					0.158857	293521						0.145302	215005
					0.161798	130802						0.147897	60265
					0.16474	16555						0.150492	174873
					0.167682	162755						0.153087	43277
					0.170624	93565						0.155681	6031
					0.173566	2432						0.158276	47545
					0.176507	8201						0.160871	3355
					0.179449	25547						0.163465	4058
					0.182391	3428						0.16606	54403

## Sheet: Figure 4b
Figure 4b
		Calyx area			Calyx area
	reef	1.9		mangrove	1.321
		1.95			1.05
		1.79			1.343
		1.65			1.312
		1.532			1.742
		1.779			1.57
		1.836			1.161
		1.541			1.285
		2.11899			1.465
		2.04859			1.549
		2.44183			1.32884
		2.28879			1.33173

## Sheet: Supplemental Figure 2
Supplemental Figure 2
			Hardness external	Hardness internal			Hardness external	Hardness internal
		reef	71.4	80.3		mangrove	81.6	92.3
			70.8	76.9			87.9	90.1
			76.9	81.5			82.3	94.1
			82.9	77.5			80.3	86.7
			85.2	73.3			86.8	92.2
			79.9	72			86.4	83.9
			75.6	71.3			79.5	93.9
			80.9	69.8			78.9	81.2
			85.4	63.4			84.1	86.3
			77.9	71.8			83.6	91.4
			73.3	61.6			86.6	95.5
			79.6	71.1			87.8	87.4
			82.6	70.6			82.4	88.9
			82.7	75			80.4	86.4
			84.4	74.9			84.4	90.6
			92.2	72.6			87.7	90.8
			81.2	74			80.1	90.9
			83.7	74.8			88.9	95.2
			89.9	80.3			88.4	84
			79.3	74.5			79.9	91.6
			94.7	79.3			78.7	77.1
			91.7	73.4			69.9	74.2
			87.8	73.5			78.9	72.1
			86.6	85.1			73.9	69.1
			86.7	78.4			79	79.7
			85.1	82.3			80.1	78.6
			82.9	90.6			86.1	73.4
			95	95.3			77.8	81.7
			86.7	96.7			84.4	69.5
			76.3	96			86.1	71.2
			94.8	87.4			87.2	79.8
			95.9	95.5			82.7	74.7
			97.6	87.9			82.7	80.8
			81.5	92.4			89.1	73.2
			94.7	97.2			91.2	76.7
			76.1	92			77.1	86.7
			86.6	95.7			81.7	54.3
			91.2	87.2			89.2	79.8
			81.7	90.2			85.5	76.6
			81.1	91.5			79.5	74
			86.5	83.4			87.1	76.4
			90.1	89.9			95.9	85
			78.8	81.2			87.7	78.5
			83.2	80.3			79.1	82.1
			77	93.6			82.8	84
			81	68			79.8	78.2
			84.9	59.7			70.2	83.1
			75	70.8			87.4	86.5
			78	77.8			79.8	79.6
			86.2	62.4			85.6	76
			82.2	78.6			92.6	67.2
			74.7	91.2			73.7	80.3
			79.6	80.1			86.3	83
			88.2	78.4			75.3	87.6
			83.1	70.6			89	59.1
			87.2	82.3			86.3	80.1
							87.1	87.9
							79.6	85.9
							83	73
							77.8	80.3
